# Supplementary material for: Rethinking the evidence for early horse domestication at Botai
Source: Sci Rep. 2021 Apr 2;11:7440. doi: 10.1038/s41598-021-86832-9 (PMC8018961; doi:10.1038/s41598-021-86832-9)
Supplement: Supplementary file 1 — Supplementary Information [file 41598_2021_86832_MOESM1_ESM.xlsx]

## Sheet: Supplementary Table 1
Supplementary Table 1. Enamel hypoplasia and cementum banding data of North American late Pleistocene equid samples studied.
Number and location of hypoplastic defects and cementum banding: b = buccal, l = lingual, a = anterior, p = posterior. The cementum score is for the tooth as a whole or for specific sides of the tooth, if it varies on different sides.
Associated teeth are numbered sequentially after the dash under tooth position for each geographic region. Institutional abbreviations: CMH = Canadian Museum of History, INAH = Instituto Nacional de Antropologia e Historia,
LACM = Los Angeles County Museum of Natural History, RAM = Royal Alberta Museum, KU = University of Kansas, AMIS = Texas Archaeological Research Laboratory (University of Texas at Austin),
TMM = Vertebrate Paleontology Laboratory (University of Texas at Austin), UTEP = University of Texas at El Paso.
Institution	Specimen #	Locality	Geographic region	Tooth position		Hypoplastic defects	Cementum score	Cementum banding (occlusal/coronal area)	Remarks
CMH	J7-1-44	MgVo-1	Bluefish Caves, Yukon, Canada	Lower	p2r	1a (pit-form, dentine exposed)	3	2b (well-defined), 2l (slight)
CMH	EE0946-1 T3-21-82	MgVo-1	Bluefish Caves, Yukon, Canada	Lower	p2r	0	4	2b (slight)	Enamel bent buccally on anterior side
CMH	I7-3-27	MgVo-1	Bluefish Caves, Yukon, Canada	Lower	p2r	0	4	1b,l (slight)
CMH	I7-3-12	MgVo-1	Bluefish Caves, Yukon, Canada	Lower	p2l	0	4	1l (slight)	Enamel bent buccally on anterior side towards the bottom
CMH	H6-3-8	MgVo-2	Bluefish Caves, Yukon, Canada	Lower	p2l	0l,a,p; NA b	4l,a,p; 5b	1l (well-defined), 1b (slight)
CMH	Misc-1	MgVo-2	Bluefish Caves, Yukon, Canada	Lower	p2l	0	2l,p; 1a; 3b	NA (cementum too weathered and affected by root etching)
CMH	85-Misc-141	MgVo-3	Bluefish Caves, Yukon, Canada	Lower	p2l	0b,a,p; NA l	4l,a,p; 5b	2b,l (slight)	Enamel slightly bent lingually on anterior side
CMH	S-3-47	MgVo-3	Bluefish Caves, Yukon, Canada	Lower	p2l	0	0	NA (cementum missing)
CMH	85-76	MgVo-3	Bluefish Caves, Yukon, Canada	Lower	p2r	0l,a,p; NA b	4l,a,p; 5b	1b,a,l (well-defined)
CMH	85-90	MgVo-3	Bluefish Caves, Yukon, Canada	Lower	p2r	0l,a,p; NA b	4l,a,p; 5b	1b,l (well-defined)	Small pit on anterior side, but appears to have been formed by a process different from enamel hypoplasia
CMH	85-46	MgVo-3	Bluefish Caves, Yukon, Canada	Lower	p2r	0	1	NA (cementum missing)
CMH	K8-1-2	MgVo-1	Bluefish Caves, Yukon, Canada	Lower	p2r	2a (pit-form, dentine exposed)	4a,p; 5b,l	1b (well-defined); 1b,l (slight)
INAH	DP 2633	Cedral	San Luis Potosí, Mexico	Lower	p2r	0	4	2b,a,l (well-defined)
INAH	DP 2671	Cedral	San Luis Potosí, Mexico	Lower	p2r	1a (pit-form, dentine exposed)	4	1b (well-defined); NA a,l (cementum weathered)
INAH	DP 4566	Cedral	San Luis Potosí, Mexico	Lower	p2l	0	3	4l (slight); 1b,a (slight)
INAH	DP 2666	Cedral	San Luis Potosí, Mexico	Lower	p2r	0b,a,p; NA l	4b,a,p; 5l	1b (slight)
INAH	DP 2322	Cedral	San Luis Potosí, Mexico	Lower	p2l	0	4	At least 1b,l,a (well-defined)	Upper section of posterior side glued to p3, but most of the posterior side is visible
INAH	DP 2738	Cedral	San Luis Potosí, Mexico	Lower	p2l	0l,a; NA b,p	3l; 1a; 5b,p	1l (slight); NA a (cementum weathered)
INAH	DP 2597	Cedral	San Luis Potosí, Mexico	Lower	p2l	0	3	NA (most of cementum weathered)
INAH	DP 3913	Cedral	San Luis Potosí, Mexico	Lower	p2r	0b,a,p; NA l	3b; 1a,p; 5l	2l (slight); NA b,a (cementum weathered)
INAH	DP 4600	Cedral	San Luis Potosí, Mexico	Lower	p2r	0	4	1b (slight); NA a (cementum broken)
INAH	DP 2721	Cedral	San Luis Potosí, Mexico	Lower	p2r	1a (plane-form, without dentine exposed)	3	NA (cementum weathered)
INAH	DP 4558	Cedral	San Luis Potosí, Mexico	Lower	p2l	0	3	1b (slight), 2l (slight)	Pit on anterior side, but it appears to be mechanical damage not hypoplasia
INAH	DP 3893	Cedral	San Luis Potosí, Mexico	Lower	p2l	1a (pit-form, dentine exposed)	4	NA (cementum weathered)
INAH	DP 2681	Cedral	San Luis Potosí, Mexico	Lower	p2l	0	3	3l (well-defined)
INAH	DP 3881	Cedral	San Luis Potosí, Mexico	Lower	p2r	0	3	NA (cementum weathered)
INAH	DP 4565	Cedral	San Luis Potosí, Mexico	Lower	p2r	0	0	NA (cementum weathered)
INAH	DP 3874	Cedral	San Luis Potosí, Mexico	Lower	p2l	0	4	2b,l,a (well-defined)
INAH	DP 4557	Cedral	San Luis Potosí, Mexico	Lower	p2l	0l,a,p; NA b	4l, 2a,p; 5b	1b (slight)
INAH	DP 4577	Cedral	San Luis Potosí, Mexico	Lower	p2l-1	0	3	1b,l (slight)
INAH	DP 4577	Cedral	San Luis Potosí, Mexico	Lower	p2r-1	0	3	1b (well-defined); 1 l,a (slight)
LACM	192/8536 (B2 - 58ft)1	San Josecito Cave	Nuevo León, Mexico	Lower	p2l-1	0l,a; NA b,p	4l,a; NA b,p	2l (slight)	Buccal side embeded in plaster; posterior side glued to p3
LACM	192/8532 (B2 - 58ft)	San Josecito Cave	Nuevo León, Mexico	Lower	p2r-1	0l,a; NA b,p	4l,a; NA b,p	1b,l (slight)	Buccal side embeded in plaster; posterior side glued to p3
LACM	192/18395 (B2 - 58ft)	San Josecito Cave	Nuevo León, Mexico	Lower	p2l	0l,a; NA b,p	1l,a; NA b,p	0	Buccal side embeded in plaster; posterior side glued to p3
LACM	192/18641 (B2 - 56ft)	San Josecito Cave	Nuevo León, Mexico	Lower	p2r	0b,a; NA l,p	4b,a; NA l,p	2b,a,l (well-defined)	Lingual side embeded in plaster; posterior side glued to p3
LACM	192/18197 (B2 60ft)	San Josecito Cave	Nuevo León, Mexico	Lower	p2r	0b,a,p; NA l	4b,a,p; 5l	3b (slight), 2l (slight)
LACM	192/18198 (L-1)	San Josecito Cave	Nuevo León, Mexico	Lower	p2l	0	3	0
LACM	192/18198 (B2 - 58ft)	San Josecito Cave	Nuevo León, Mexico	Lower	p2l	0l,a,p; NA b	4l,a,p; 5b	2b,l (well-defined)
LACM	192/18198 (B2 - 58ft)	San Josecito Cave	Nuevo León, Mexico	Lower	p2l	1l; 0a,p; NA b	4l,a,p; 5b	1b,a,l (well-defined)
RAM	P89.13.399	Pit 48	Alberta, Canada	Lower	p2r	1b	1	NA (cementum weathered)
RAM	P96.2.45	Pit 48	Alberta, Canada	Lower	p2l	0	1	NA (cementum weathered)
RAM	P02.8.67	Twin Bridges Gravel Pit 4	Alberta, Canada	Lower	p2r	1a (pit-form, dentine exposed)	3	NA (cementum weathered)	Tooth embeded in dentary, but most of the tooth crown is visible
RAM	P02.8.48	Twin Bridges Gravel Pit 4	Alberta, Canada	Lower	p2r	0	2	NA (cementum weathered)
RAM	DhPg-8: 74.1	Wally's Beach	Alberta, Canada	Lower	p2l	0 b,a; NA l,p	2b; 0a; NA l,p	0b, NA l (embeded in dentary)	Tooth embeded in dentary, most of the buccal and anterior sides visible
KU	31547	Natural Trap Cave	Wyoming, U.S.A.	Lower	p2r	0b,a,p; NAl	4b,a,p; 5l	1b,l (slight)
KU	32839	Natural Trap Cave	Wyoming, U.S.A.	Lower	p2r	0	3	2b,a (upper slight, lower well-defined)
KU	34205	Natural Trap Cave	Wyoming, U.S.A.	Lower	p2l	0	4	1b,l (well-defined)
KU	36626	Natural Trap Cave	Wyoming, U.S.A.	Lower	p2r	1a (pit-form, dentine exposed)	4l,a,p; 5b	1b,l (slight)
KU	35869	Natural Trap Cave	Wyoming, U.S.A.	Lower	p2r	0l,a,p; NA b	4	0l,a,p; NA b (broken)	Buccal side broken
KU	39067	Natural Trap Cave	Wyoming, U.S.A.	Lower	p2r	0l,a,p; NA b	4l,a,p; 5b	2b (slight), 1l (well-defined)
KU	39942	Natural Trap Cave	Wyoming, U.S.A.	Lower	p2l	0l,a,p; NA b	4l,a,p; 5b	1b (slight)
KU	39941	Natural Trap Cave	Wyoming, U.S.A.	Lower	p2l	1a (pit-form, dentine exposed)	4	0
KU	41344	Natural Trap Cave	Wyoming, U.S.A.	Lower	p2l	1a (pit-form, without dentine exposed)	3	1b (slight)
KU	41387	Natural Trap Cave	Wyoming, U.S.A.	Lower	p2r	1a (pit-form, dentine exposed)	4	0
KU	41707	Natural Trap Cave	Wyoming, U.S.A.	Lower	p2r	0l,a,p; NA b	4l,a,p; 5b	2b,a (well-defined); 1l (slight)
KU	44246	Natural Trap Cave	Wyoming, U.S.A.	Lower	p2r	0	2	1b (slight)
KU	41528	Natural Trap Cave	Wyoming, U.S.A.	Lower	p2l	0b,a,p; NA l	4b,a,p; 5l	2b (well-defined)	Upper portion of posterior side glued to p3, but most of the posterior side is still visible
KU	41926	Natural Trap Cave	Wyoming, U.S.A.	Lower	p2r	1a (plane-form, without dentine exposed); 0p; NA b,l	4l,a,p; 5b	2b (slight), 1l (well-defined)
KU	42969	Natural Trap Cave	Wyoming, U.S.A.	Lower	p2l	1a (pit-form, dentine exposed); 0l,p; NA b	4l,a,p; 5b	2b (slight)
KU	43179	Natural Trap Cave	Wyoming, U.S.A.	Lower	p2r	0l,a,p; NA b	4l,a,p; 5b	0
KU	42989	Natural Trap Cave	Wyoming, U.S.A.	Lower	p2l	1b	4	0
TMM	937-952	Blackwater Draw	New Mexico, U.S.A.	Lower	p2l	0	3	NA (cementum slightly weathered)
TMM	937-192	Blackwater Draw	New Mexico, U.S.A.	Lower	p2r	At least 2b	0	NA (cementum weathered)
TMM	937-193	Blackwater Draw	New Mexico, U.S.A.	Lower	p2r	0	0	NA (cementum weathered)
TMM	937-224	Blackwater Draw	New Mexico, U.S.A.	Lower	p2r	0	0	NA (cementum weathered)
TMM	937-123	Blackwater Draw	New Mexico, U.S.A.	Lower	p2r	0	2	NA (cementum weathered)
AMIS	57034 (TMM 41238-68)	Cueva Quebrada	Texas, U.S.A.	Lower	p2r	0	3	NA (cementum weathered)
AMIS	57039 (TMM 41238-74)	Cueva Quebrada	Texas, U.S.A.	Lower	p2r	1l	3	NA (cementum weathered)
AMIS	57017 (TMM 41238-51)	Cueva Quebrada	Texas, U.S.A.	Lower	p2r	1a (pit-form, dentine exposed)	3	0	Post-mortem abrassion on the appical region of the hypoplastic defect. The cervical region of the defect has a smooth and rounded border suggesting it is a pit-form hypoplastic defect
UTEP	22-669	Animal Fair, Dry Cave	New Mexico, U.S.A.	Lower	p2r	1a (pit-form, dentine exposed), 0l,p; NA b	4l,a,p; NA b	1b,l,a (well-defined)	A section of buccal side glued to dentary; upper section of posterior side glued to p3, but the rest of the posterior side is visible
UTEP	22-960	Charlies Parlor, Dry Cave	New Mexico, U.S.A.	Lower	p2r	0	4	1b,l,a (well-defined)
UTEP	26-1064	Room of the Vanishing Floor, Dry Cave	New Mexico, U.S.A.	Lower	p2r	0	0	NA (cementum worn)	Tooth is still forming towards the bottom, but no hypoplasia in what is formed
UTEP	25-537	Camel Room, Dry Cave	New Mexico, U.S.A.	Lower	p2r	0	2	0
UTEP	34-5	Salt Creek	Texas, U.S.A.	Lower	p2l	2l	1	1b,l (slight)
CMH	F7-C-20	MgVo-1	Bluefish Caves, Yukon, Canada	Upper	P2r	1b	4	1b (slight)
CMH	J8-1-159	MgVo-1	Bluefish Caves, Yukon, Canada	Upper	P2l	1b, 1p (same event)	3	1l (slight)
CMH	I7-1-16	MgVo-1	Bluefish Caves, Yukon, Canada	Upper	P2l	At least 1b; 0a,p; NA l	4b,a,p; 5l	1b (well-defined)
CMH	J8-1-115	MgVo-1	Bluefish Caves, Yukon, Canada	Upper	P2r	1b	3b,a,p; 4l	1b (slight), 2l (slight)
CMH	(D3)6.8	MgVo-2	Bluefish Caves, Yukon, Canada	Upper	P2l	0b,a,p; NA l	4b,a,p; 5l	3b (slight), 2l (slight)
CMH	(D3) 6.6	MgVo-2	Bluefish Caves, Yukon, Canada	Upper	P2r	At least 1b; 0a,p; NA l	4b,a,p; 5l	3b (well-defined)
CMH	H5-3-23	MgVo-2	Bluefish Caves, Yukon, Canada	Upper	P2l-1	At least 2b; 0a,p; NA l	3b,a; NA l,p	0	Lingual and posterior sides partially embeded in maxillary
CMH	H5-3-22	MgVo-2	Bluefish Caves, Yukon, Canada	Upper	P2r-1	At least 4b, 3p (same events as upper and two lower b), 1l (same event as middle p), 2a (plane-form, without dentine exposed; same events as upper b and third b from top to bottom)	3	0
CMH	N-10-3	MgVo-3	Bluefish Caves, Yukon, Canada	Upper	P2r	1b; 0a,p; NA l	4b,a,p; 5l	2b (well-defined), 1l (slight)
CMH	T.P.1-F-36	MgVo-3	Bluefish Caves, Yukon, Canada	Upper	P2r-2	0b,a,p; NA l	4b,a,p; 5l	2b (well-defined), 1l (slight)
CMH	T.P.1-F-37	MgVo-3	Bluefish Caves, Yukon, Canada	Upper	P2l-2	0b,a,p; NA l	4b,a,p; 5l	2b (well-defined), 1l (slight)
CMH	T.P.1-E-46	MgVo-3	Bluefish Caves, Yukon, Canada	Upper	P2l-3	1b; 0a,p; NA l	4b,a,p; 5l	2b (well-defined), 1l (slight)
CMH	T.P.1-F-30	MgVo-3	Bluefish Caves, Yukon, Canada	Upper	P2r-3	1b in what is exposed	4b,a (what is exposed); NA l,p	2b (well-defined); NA l (embeded in maxillary)	Embeded in maxillary
CMH	K6-1-5	MgVo-1	Bluefish Caves, Yukon, Canada	Upper	P2r	1b,a,p; NA l	4b,a,p; 5l	2b (well-defined), 1l (slight)
CMH	J7-1-64	MgVo-1	Bluefish Caves, Yukon, Canada	Upper	P2l	0b,a,p; NA l	4b,a,p; 5l	1b (well-defined), 2l (upper slight, lower well-defined)
INAH	DP 4547	Cedral	San Luis Potosí, Mexico	Upper	P2r-1	0b,a,l; NA p	4b,a,l; NA p	1b,l (slight)	Posterior side glued to P3
INAH	DP 4544	Cedral	San Luis Potosí, Mexico	Upper	P2r	0b,a,l; NA p	3b,a,l; NA p	3b (well-defined), 2l (slight)	Posterior side glued to P3
INAH	DP 4547	Cedral	San Luis Potosí, Mexico	Upper	P2l-1	0b,a,l; NA p	4b,a,l; NA p	2b (well-defined); 2l,a (slight)	Posterior side glued to P3
INAH	DP 3830	Cedral	San Luis Potosí, Mexico	Upper	P2r	1b; 0a,l; Nap	4b,a,l; NA p	2l (slight)	Posterior side glued to P3
INAH	DP 3829	Cedral	San Luis Potosí, Mexico	Upper	P2l	2b; 0a,l; NA p	4b,a,l; NA p	2l (slight)	Posterior side glued to P3
INAH	DP 4540	Cedral	San Luis Potosí, Mexico	Upper	P2l	0b,a,l; NA p	4b,a,l; NA p	At least 3b (well-defined); 1l,a (slight)	Posterior side glued to P3
INAH	DP 2589	Cedral	San Luis Potosí, Mexico	Upper	P2r-2	0	3	1b (well-defined)
INAH	DP 2585	Cedral	San Luis Potosí, Mexico	Upper	P2l-2	0	2	1b (well-defined), 1l (slight)
INAH	DP 2544	Cedral	San Luis Potosí, Mexico	Upper	P2l	0b,a,p; NA l	4b,a,p; 5l	3b,l (slight)
INAH	DP 2746	Cedral	San Luis Potosí, Mexico	Upper	P2l	0	4	2b (slight), 1l (slight)
INAH	DP 3867	Cedral	San Luis Potosí, Mexico	Upper	P2r	0	4	2b (well-defined), 1l (slight)
INAH	DP 3836	Cedral	San Luis Potosí, Mexico	Upper	P2r	0b,a,l; NA p	4b,a,l; NA p	2b (well-defined), 1l (well-defined)	Tooth partially embeded in maxillary
INAH	DP 2747	Cedral	San Luis Potosí, Mexico	Upper	P2r	0	3	At least 3b (well-defined), 1l (well-defined)
INAH	DP 2582	Cedral	San Luis Potosí, Mexico	Upper	P2r	1b	2	1b (slight)	Lower section of protocone broken
INAH	DP 2737	Cedral	San Luis Potosí, Mexico	Upper	P2l	1b	4	0
LACM	192/18103 (B2 - 58ft)1	San Josecito Cave	Nuevo León, Mexico	Upper	P2l	0b,a; NA l,p	4b,a; NA l,p	2l,b (slight)	Unusual outgrowth of enamel on buccal side; lingual side covered by plaster and posterior side glued to P3
LACM	192/18111 (B2 - 60ft)	San Josecito Cave	Nuevo León, Mexico	Upper	P2r	0a; NA b,l,p	4a; 5b; NA l,p	1b (well-defined) NA l	Lingual side covered by plaster and posterior side glued to P3
LACM	192/18108 (B2 - 60ft)	San Josecito Cave	Nuevo León, Mexico	Upper	P2l	0b,a; NA l,p	4b,a; NA l,p	2b (well-defined), NA l	Lingual side covered by plaster and posterior side glued to P3
LACM	192/18660 (B2 - 58ft)	San Josecito Cave	Nuevo León, Mexico	Upper	P2l	0	4	2b (well-defined); 1a,l (well-defined)
LACM	192/uncat. (B2 - 60ft)	San Josecito Cave	Nuevo León, Mexico	Upper	P2l	0	2	0 (cementum slightly worn, 0 in what is preserved)
LACM	192/uncat. (B2 - 58ft)	San Josecito Cave	Nuevo León, Mexico	Upper	P2l	0	3	0
RAM	P94.1.726	Pit 48	Alberta, Canada	Upper	P2r	0	0	NA (cementum weathered)
RAM	P02.6.2	CloverBar Sand & Gravel	Alberta, Canada	Upper	P2r	2b	0	NA (cementum weathered)
KU	27391	Natural Trap Cave	Wyoming, U.S.A.	Upper	P2r	1b	4b,a,p; NA l	2b (well-defined); NA l (tooth broken) and NA a (buccal area broken)	Lingual side broken
KU	27319	Natural Trap Cave	Wyoming, U.S.A.	Upper	P2r	1b	4	0
KU	31439	Natural Trap Cave	Wyoming, U.S.A.	Upper	P2r	1l, 1a (plane-form, without dentine exposed; same event as l), 2b (upper same event as l)	4	0
KU	32951	Natural Trap Cave	Wyoming, U.S.A.	Upper	P2r	2b, 1p (same event as upper b)	4b,a,p; NA l	0	Large portion of lingual side broken
KU	33790	Natural Trap Cave	Wyoming, U.S.A.	Upper	P2l	0b,a,p; NA l	4b,a,p; 5l	0
KU	32880	Natural Trap Cave	Wyoming, U.S.A.	Upper	P2r	0	3	0
KU	33220	Natural Trap Cave	Wyoming, U.S.A.	Upper	P2l	1b,p (same event)	4	1b (slight)	Unusual outgrowth of enamel on buccal side
KU	35288	Natural Trap Cave	Wyoming, U.S.A.	Upper	P2r	At least 4b	4	0	Unusual outgrowth of enamel on buccal side
KU	35189	Natural Trap Cave	Wyoming, U.S.A.	Upper	P2l	2b	4	2b (well-defined), 1l (well-defined)	Unusual outgrowth of enamel on lingual side
KU	36140	Natural Trap Cave	Wyoming, U.S.A.	Upper	P2l	0	4	1b,l,a (well-defined)
KU	35848	Natural Trap Cave	Wyoming, U.S.A.	Upper	P2r	2b	2	1b,l,a (slight)	Unusual small enamel outgrowth on metastyle
KU	39035	Natural Trap Cave	Wyoming, U.S.A.	Upper	P2l	1b	2	0
KU	39422	Natural Trap Cave	Wyoming, U.S.A.	Upper	P2l	1b	4	1b (slight)
KU	40630	Natural Trap Cave	Wyoming, U.S.A.	Upper	P2l	0	4	1b (well-defined), 1l (slight)
KU	39666	Natural Trap Cave	Wyoming, U.S.A.	Upper	P2l	At least 3b	4	1b (slight), 2l (slight)
KU	41181	Natural Trap Cave	Wyoming, U.S.A.	Upper	P2l	At least 2b	4b,a,p; 5l	2b,l,a (well-defined)
KU	40641	Natural Trap Cave	Wyoming, U.S.A.	Upper	P2l	1b	4b,a,p; NA l	1b (well-defined), NA l (lingual side broken)	Lingual side broken
KU	41593	Natural Trap Cave	Wyoming, U.S.A.	Upper	P2r	1b	4	1b (slight), 2l (slight)
KU	41346	Natural Trap Cave	Wyoming, U.S.A.	Upper	P2l	2b,a,p; NA l	4b,a,p; 5l	1l (slight)
KU	41656	Natural Trap Cave	Wyoming, U.S.A.	Upper	P2r	2b	4	1b,l (slight)	Upper portion of posterior side glued to P3, but most of the posterior side is still visible
KU	41416	Natural Trap Cave	Wyoming, U.S.A.	Upper	P2l	1b	4b,a,p; 5l	2l (upper slight, lower well-defined)
KU	41639	Natural Trap Cave	Wyoming, U.S.A.	Upper	P2r	1b,p,l (same event)	4	1b (well-defined), 1l (slight)
KU	41634	Natural Trap Cave	Wyoming, U.S.A.	Upper	P2l	0	3	0
KU	42176	Natural Trap Cave	Wyoming, U.S.A.	Upper	P2l	At least 2b; 0a,p; NA l	4b,a; NA l,p	2b (slight), NA l (covered by plaster)	Lingual side covered by plaster; posterior side glued to P3
KU	44396	Natural Trap Cave	Wyoming, U.S.A.	Upper	P2r	1b; 0a; NA l,p	4b,a; 5l; NA p	1b (well-defined)	Posterior side glued to P3
KU	44383	Natural Trap Cave	Wyoming, U.S.A.	Upper	P2l	1b; 0a,p; NA l	4b,a,p; 5l	1b,a,l (well-defined)
KU	46644	Natural Trap Cave	Wyoming, U.S.A.	Upper	P2r	At least 2b	2	0
KU	45251	Natural Trap Cave	Wyoming, U.S.A.	Upper	P2l	At least 1b; 0a,p; NA l	4b,a,p; 5l	1b (well-defined), 2l (well-defined)
KU	48438	Natural Trap Cave	Wyoming, U.S.A.	Upper	P2r	1b,p; NA a,l	4b,p; 5a,l	0	Possible hypoplasia on anterior side, but covered by cementum
KU	48368	Natural Trap Cave	Wyoming, U.S.A.	Upper	P2l	1b	4	0
KU	48968	Natural Trap Cave	Wyoming, U.S.A.	Upper	P2r	1b; 0a,p; NA l	4b,a,p; 5l	1b,l,a (well-defined)
KU	56975	Natural Trap Cave	Wyoming, U.S.A.	Upper	P2l	1b; 0a,p; NA l	4b,a,p; 5l	2b,l (slight)
KU	53793	Natural Trap Cave	Wyoming, U.S.A.	Upper	P2r	1b; 0a,p; NA l	4b,a,p; 5l	1l (slight)
KU	54615	Natural Trap Cave	Wyoming, U.S.A.	Upper	P2l	1a (pit-form, dentine exposed); 0p; NA b,l	4a,p; 5b,l	2b,l (well-defined); 1a (well-defined)
KU	57157	Natural Trap Cave	Wyoming, U.S.A.	Upper	P2r	1b	3	1 l,a (slight)
KU	42970	Natural Trap Cave	Wyoming, U.S.A.	Upper	P2l-1	1b; 0a,p; NA l	4b,a,p; 5l	3b (upper and lower well-defined, middle slight), 2l (slight)
KU	42970	Natural Trap Cave	Wyoming, U.S.A.	Upper	P2r-1	0b,a,p; NA l	4b,a,p; 5l	3b (slight)
KU	42883	Natural Trap Cave	Wyoming, U.S.A.	Upper	P2l	1b; 0a,p; NA l	4b,a,p; 5l	2b,l (slight)
KU	43160	Natural Trap Cave	Wyoming, U.S.A.	Upper	P2l	1b; 0a,p; NA l	4b,a,p; 5l	0
KU	42879	Natural Trap Cave	Wyoming, U.S.A.	Upper	P2r	1a (pit-form, dentine exposed); 0b,p; NA l	4b,a,p; 5l	1b,l (slight)
TMM	41228-190	Dark Canyon Cave	New Mexico, U.S.A.	Upper	P2r	0	3	0
TMM	937-504	Blackwater Draw	New Mexico, U.S.A.	Upper	P2r	0	4	1b (slight), NA l (cementum weathered)
TMM	998-26	Scharbauer Ranch	Texas, U.S.A.	Upper	P2l	0	1	1l (well-defined), NA b (obscured by matrix)
TMM	998-24	Scharbauer Ranch	Texas, U.S.A.	Upper	P2r	1b	1	NA (tooth sectioned at this level)	Tooth sectioned to reveal changes in occlusal enamel pattern
TMM	998-uncat.	Scharbauer Ranch	Texas, U.S.A.	Upper	P2l	1b	3	2b (well-defined), 1l (well-defined)
UTEP	54-1212	Test Trench II, Dry Cave	New Mexico, U.S.A.	Upper	P2l	0b,a; NA l,p	1b,a; NA l,p	At least 1b (well-defined), NA a (cementum missing)	Tooth partially embeded in maxillary
UTEP	22-1617	Animal Fair, Dry Cave	New Mexico, U.S.A.	Upper	P2l	1b	3	1b (well-defined), 2l (slight)
UTEP	25-537	Camel Room, Dry Cave	New Mexico, U.S.A.	Upper	P2r-1	At least 4b	1	0	Enamel depression on lingual side of protocone at the same level as hypoplasia
UTEP	25-537	Camel Room, Dry Cave	New Mexico, U.S.A.	Upper	P2l-1	2b; 0a; NA l,p	1b,a; NA l,p	0	Lingual and posterior sides embeded in fragment of maxillary
UTEP	46-139	Isleta Cave No. 2	New Mexico, U.S.A.	Upper	P2l	0	4	1l (slight); NA b,a (cementum of buccal side missing; anterior side boken at occlusal surface)
1 provenance information of LACM specimens indicated in parentheses
